# Supplementary material for: Efficient in silico exploration of RNA interhelical conformations using Euler angles and WExplore
Source: Nucleic Acids Res. 2014 Oct 7;42(19):12126–37. doi: 10.1093/nar/gku799 (PMC4231733; doi:10.1093/nar/gku799)
Supplement: SUPPLEMENTARY DATA [file supp_gku799_nar-01521-r-2014-File002.xls]

## Sheet: Sheet1
Supplemental Worksheet 1.
"ID" is the model number in the accompanying PDB file; "weight" is the statistical probability of each configuration; "alpha", "beta" and "gamma" are the Euler angles; columns "1arj" through "2l8h" contain the distances of the closest rotation to the first model structure in each PDB; "d(A22-U40)" shows the distance between bases 22 and 40; "Total Twist" is the sum of the alpha and gamma angles; …
ID	Weight	alpha	beta	gamma	1arj	1lvj	1qd3	1uts	1uud	1uui	2kdq	2kx5	2l8h	d(A22-U40)	Total Twist	SAS Count
0	0.005337	36.1591	63.8717	-28.376	>50	>50	>50	37.051	>50	>50	>50	>50	>50	6.40009	7.78305	0
1	0.006686	20.4641	71.2143	-34.7082	>50	36.9321	>50	48.4238	>50	46.2386	>50	>50	>50	5.92565	-14.2441	0
2	0.001826	22.7155	77.9539	-12.39	>50	>50	>50	45.6741	>50	>50	>50	>50	>50	5.99183	10.3255	0
3	0.001839	39.7458	52.9588	-54.5294	>50	45.6255	>50	43.7129	>50	44.2183	>50	>50	>50	4.38656	-14.7836	0
4	0.00154	10.1875	52.8061	-14.8496	>50	38.9985	>50	25.9384	>50	33.8794	49.1951	>50	>50	5.5425	-4.66212	0
5	0.000396	56.492	60.7084	-27.5843	>50	>50	>50	41.1904	>50	>50	>50	>50	>50	3.39135	28.9077	0
6	0.000212	15.715	60.7679	2.31026	>50	>50	>50	27.641	>50	>50	>50	>50	>50	4.57841	18.0253	0
7	0.006174	32.9932	46.8986	-15.269	>50	>50	>50	18.7206	>50	>50	>50	>50	>50	6.14048	17.7241	0
8	0.000561	42.7303	77.4486	-11.6536	>50	>50	>50	>50	>50	>50	>50	>50	>50	3.07705	31.0767	0
9	0.001095	42.1768	73.3422	-52.164	>50	>50	>50	>50	>50	>50	>50	>50	>50	6.41046	-9.98718	0
10	0.003707	4.91949	65.4064	-34.4816	>50	20.4725	>50	>50	>50	33.5471	49.2194	>50	>50	5.84786	-29.5621	0
11	0.007397	27.4478	58.7406	-44.9989	>50	37.1289	>50	44.229	>50	40.4098	>50	>50	>50	5.95227	-17.5511	1
12	0.003441	14.9441	75.4999	-20.2742	>50	40.8236	>50	46.1817	>50	49.1611	>50	>50	>50	6.1097	-5.33008	0
13	0.00019	2.42054	63.0115	-4.7393	>50	40.5137	>50	32.7875	>50	39.1253	>50	>50	>50	5.69882	-2.31876	0
20	0.002606	48.8848	49.5016	-60.6308	>50	>50	>50	43.6633	>50	47.8982	>50	>50	>50	4.02292	-11.7461	0
21	0.006024	29.1422	64.4132	-51.2008	>50	38.6291	>50	>50	>50	45.5593	>50	>50	>50	5.92728	-22.0587	0
22	0.004558	25.6078	48.9983	-34.6157	>50	40.4708	>50	30.8843	>50	35.8804	>50	>50	>50	5.06074	-9.00797	0
23	0.001861	58.2606	54.4234	-48.2606	>50	>50	>50	39.7645	>50	>50	>50	>50	>50	2.99502	9.99999	0
24	0.003239	71.7589	37.1808	-67.8253	>50	>50	>50	38.1945	>50	>50	>50	>50	>50	5.35001	3.93353	0
30	0.003742	18.2268	89.2761	-8.88701	>50	>50	>50	>50	>50	>50	>50	>50	>50	6.55989	9.33984	0
31	0.006521	11.8364	68.8757	-9.38112	>50	44.4863	>50	36.8954	>50	46.9436	>50	>50	>50	5.20041	2.45533	0
33	8.4e-05	5.00235	79.0603	8.54651	>50	>50	>50	46.0535	>50	>50	>50	>50	>50	4.65547	13.5489	0
34	0.000945	28.1364	69.9506	-1.85056	>50	>50	>50	39.0134	>50	>50	>50	>50	>50	8.69538	26.2859	0
35	0.000112	42.4222	86.9686	-5.33458	>50	>50	>50	>50	>50	>50	>50	>50	>50	2.90652	37.0876	0
40	0.007309	59.2077	45.5821	-25.3244	>50	>50	>50	33.1932	>50	>50	>50	>50	>50	4.89665	33.8832	0
41	0.001403	47.0214	59.9705	-6.25405	>50	>50	>50	39.8279	>50	>50	>50	>50	>50	3.2091	40.7673	0
42	0.007496	55.8354	51.281	-43.333	>50	>50	>50	35.1467	>50	>50	>50	>50	>50	9.31907	12.5024	0
43	0.007916	27.6232	47.8123	-4.85104	>50	>50	>50	18.3206	>50	>50	>50	>50	>50	4.68876	22.7721	0
44	0.002174	66.9982	30.1226	-55.3529	>50	>50	>50	29.4341	>50	>50	>50	>50	>50	3.0432	11.6454	0
51	6.5e-05	24.3298	64.0042	1.18176	>50	>50	>50	32.7968	>50	>50	>50	>50	>50	8.02335	25.5115	0
52	0.000936	48.6515	65.4923	-13.4444	>50	>50	>50	42.6159	>50	>50	>50	>50	>50	7.83477	35.2071	0
60	0.002353	13.6737	57.678	6.79378	>50	>50	>50	25.154	>50	>50	>50	>50	>50	8.05566	20.4675	0
61	0.000413	-1.8265	72.5868	-1.7605	>50	41.748	>50	42.1433	>50	44.4128	>50	>50	>50	9.38961	-3.58699	0
62	0.002197	33.3557	69.3355	-5.21647	>50	>50	>50	39.7927	>50	>50	>50	>50	>50	6.76125	28.1392	0
63	0.003992	21.8957	40.432	-8.07604	>50	>50	>50	9.05164	>50	47.8079	>50	>50	>50	7.20252	13.8197	0
70	0.003115	68.6846	20.9005	-61.5165	>50	>50	>50	29.4732	>50	>50	>50	>50	>50	2.79525	7.16809	0
71	0.01256	48.5404	38.1258	-39.8545	>50	>50	>50	24.0007	>50	>50	>50	>50	>50	4.92466	8.6859	0
100	0.00189	33.0276	44.059	-74.5199	49.7021	39.657	47.8132	>50	35.3794	39.0057	49.4827	42.1895	48.5907	6.20388	-41.4923	0
101	0.002316	42.1956	54.2219	-56.8207	>50	47.4716	>50	45.4861	>50	46.4597	>50	>50	>50	6.13929	-14.625	0
102	0.00687	17.5296	53.5239	-48.1509	>50	26.823	>50	49.3452	42.4692	31.3073	46.8058	>50	>50	6.09427	-30.6213	0
106	0.000194	34.502	67.755	-69.3123	>50	45.6256	>50	>50	>50	>50	>50	>50	>50	3.43368	-34.8103	0
108	0.012878	49.7916	34.3466	-73.0264	>50	>50	44.2931	47.0098	37.5863	39.8177	>50	40.665	>50	2.96557	-23.2348	0
109	0.004269	12.4924	33.2169	-37.4445	>50	34.5052	38.9666	38.2051	29.2187	20.0297	33.2762	35.2314	>50	3.05698	-24.9521	0
110	0.001086	-4.88348	59.0374	-36.612	>50	8.45891	>50	>50	42.7102	26.2914	40.0626	>50	>50	2.93267	-41.4955	0
111	0.008878	20.1342	55.4924	-47.7974	>50	29.2422	>50	48.3416	45.5588	33.8764	49.6668	>50	>50	6.57621	-27.6632	0
112	0.001065	1.72411	37.8906	-39.1311	47.0641	23.7531	38.3998	49.2134	24.2385	15.0789	28.3185	33.3481	47.0295	7.30929	-37.4069	98
120	0.005828	56.7833	51.4959	-65.3376	>50	>50	>50	46.6317	>50	>50	>50	>50	>50	2.77214	-8.5543	0
121	0.001663	29.6877	64.1024	-54.3522	>50	38.7587	>50	>50	>50	45.9027	>50	>50	>50	6.07166	-24.6645	0
122	0.014704	34.8273	37.7738	-55.1021	>50	42.5994	47.1622	39.9329	38.3066	33.3813	46.4772	43.3139	>50	6.06422	-20.2747	69
123	0.001523	84.2969	44.3477	-83.02	>50	>50	>50	>50	>50	>50	>50	>50	>50	5.90294	1.27688	0
124	0.007114	67.5427	38.1263	-88.16	>50	>50	49.9606	>50	45.5388	>50	>50	46.9001	>50	2.91468	-20.6173	0
130	0.003896	29.2596	73.1539	-60.9895	>50	42.8953	>50	>50	>50	>50	>50	>50	>50	4.33705	-31.7299	0
131	0.000904	13.5201	63.1275	-64.8513	>50	29.8869	>50	>50	49.5247	44.733	>50	>50	>50	2.73855	-51.3312	0
132	0.012258	23.1429	54.9347	-51.7594	>50	31.3219	>50	49.8844	45.2994	35.5097	>50	>50	>50	2.90609	-28.6165	0
133	0.000178	44.9465	67.1738	-84.4158	>50	>50	>50	>50	>50	>50	>50	>50	>50	2.78606	-39.4693	0
150	0.004378	67.269	20.2234	-68.1205	>50	>50	>50	32.7386	>50	49.5119	>50	>50	>50	2.83972	-0.851464	1
151	0.005882	37.0842	29.8114	-54.6801	>50	47.1833	42.4491	36.8297	36.3553	33.2745	44.4513	39.5179	>50	2.90153	-17.5959	13
152	0.000543	81.4192	39.7119	-81.4677	>50	>50	>50	46.4566	>50	>50	>50	>50	>50	6.05623	-0.0485101	0
160	0.002503	-7.69606	33.4587	-15.2871	>50	33.9442	37.9502	34.7023	29.9356	13.2107	25.8865	35.3787	>50	2.98727	-22.9832	0
161	0.005696	29.0754	34.085	-50.2687	>50	41.0062	43.1295	38.3059	34.59	29.2485	41.9063	39.4724	>50	3.10383	-21.1932	0
200	0.006716	33.7801	58.439	23.6265	>50	>50	>50	47.5696	>50	>50	>50	>50	>50	5.27942	57.4066	0
201	0.00554	32.7137	57.4718	2.79323	>50	>50	>50	32.2671	>50	>50	>50	>50	>50	4.79836	35.5069	0
202	0.001382	29.9606	79.2266	14.1968	>50	>50	>50	>50	>50	>50	>50	>50	>50	5.35141	44.1574	0
204	0.00443	58.6219	49.395	4.15426	>50	>50	>50	>50	>50	>50	>50	>50	>50	6.52324	62.7761	0
210	0.000967	7.32132	70.365	9.38904	>50	>50	>50	37.4395	>50	>50	>50	>50	>50	3.30231	16.7104	0
211	0.001188	29.8658	63.1877	0.39107	>50	>50	>50	34.1989	>50	>50	>50	>50	>50	9.80829	30.2568	0
212	0.000462	24.2319	84.1984	18.183	>50	>50	>50	>50	>50	>50	>50	>50	>50	4.88724	42.4148	0
220	0.009074	48.161	42.3852	-9.32536	>50	>50	>50	29.7018	>50	>50	>50	>50	>50	6.48939	38.8356	3
221	0.001819	59.8788	60.6054	-13.673	>50	>50	>50	46.8838	>50	>50	>50	>50	>50	9.11215	46.2057	3
222	0.00327	36.7725	61.5451	-0.0782907	>50	>50	>50	36.5912	>50	>50	>50	>50	>50	8.49968	36.6942	0
223	0.00048	62.832	29.6476	-2.91196	>50	>50	>50	47.4043	>50	>50	>50	>50	>50	8.27807	59.9201	0
224	0.000378	72.6772	49.1966	-7.28017	>50	>50	>50	>50	>50	>50	>50	>50	>50	8.21475	65.397	0
225	0.000424	16.6643	43.0654	6.76034	>50	>50	>50	13.5856	>50	>50	>50	>50	>50	8.09483	23.4246	0
240	0.002638	41.0142	86.0075	10.6523	>50	>50	>50	>50	>50	>50	>50	>50	>50	6.06028	51.6665	0
241	0.001139	55.1057	69.1415	0.170225	>50	>50	>50	>50	>50	>50	>50	>50	>50	7.01887	55.276	0
242	0.002529	31.0589	68.5985	5.24779	>50	>50	>50	41.1513	>50	>50	>50	>50	>50	7.40414	36.3067	0
252	0.002449	63.1685	53.2337	-2.39557	>50	>50	>50	>50	>50	>50	>50	>50	>50	8.97216	60.7729	0
253	0.00095	68.9845	67.2947	8.05085	>50	>50	>50	>50	>50	>50	>50	>50	>50	15.3193	77.0354	0
310	0.002037	20.5291	81.2645	4.43081	>50	>50	>50	48.884	>50	>50	>50	>50	>50	7.20981	24.9599	0
312	0.001019	3.97376	92.5611	0.273469	>50	>50	>50	>50	>50	>50	>50	>50	>50	6.65668	4.24723	0
313	0.000856	21.9766	103.343	0.181616	>50	>50	>50	>50	>50	>50	>50	>50	>50	4.89938	22.1582	0
314	0.0003	3.19652	76.0341	19.9685	>50	>50	>50	45.0881	>50	>50	>50	>50	>50	9.40559	23.165	0
320	0.000155	-8.30829	77.1484	-5.63311	>50	36.5821	>50	>50	>50	43.2515	>50	>50	>50	13.0073	-13.9414	0
321	0.000374	2.6242	95.4363	-7.65933	>50	>50	>50	>50	>50	>50	>50	>50	>50	3.66903	-5.03514	0
322	3.1e-05	-19.4832	96.893	2.79057	>50	>50	>50	>50	>50	>50	>50	>50	>50	6.66804	-16.6926	0
323	6e-05	1.45625	69.1789	9.58755	>50	>50	>50	36.6486	>50	>50	>50	>50	>50	7.15267	11.0438	0
340	0.000444	-4.93886	106.22	-15.4123	>50	>50	>50	>50	>50	>50	>50	>50	>50	6.12859	-20.3512	0
341	0.000596	16.3944	105.015	-12.1654	>50	>50	>50	>50	>50	>50	>50	>50	>50	5.81901	4.229	0
350	0.000819	28.5803	113.885	0.324224	>50	>50	>50	>50	>50	>50	>50	>50	>50	5.08712	28.9045	0
400	0.005705	-18.3674	72.1171	-21.3243	>50	18.3908	>50	>50	>50	34.4431	44.9034	>50	>50	6.9014	-39.6917	30
401	0.001124	-14.1187	57.5853	-41.3543	>50	7.27063	>50	>50	41.0728	29.7673	39.1408	>50	>50	2.86449	-55.473	0
402	0.002913	9.72868	66.5029	-32.434	>50	26.2829	>50	47.839	>50	36.5766	>50	>50	>50	4.21957	-22.7054	41
403	0.000806	-1.13614	74.7198	-5.08462	>50	39.925	>50	44.7863	>50	44.7758	>50	>50	>50	9.33581	-6.22076	40
404	0.000221	-18.2998	89.0855	-3.98726	>50	42.4791	>50	>50	>50	>50	>50	>50	>50	6.47383	-22.287	0
405	0.00271	-8.40813	49.9209	-24.0346	>50	16.2623	49.4512	45.6899	36.237	14.4058	30.2078	45.264	>50	7.56066	-32.4427	0
411	0.00323	1.95567	53.7347	-39.8068	>50	14.4212	>50	>50	38.7191	23.9711	38.9041	48.5859	>50	3.0635	-37.8511	0
412	0.000107	-0.140535	78.0001	-53.3942	>50	27.7775	>50	>50	>50	>50	>50	>50	>50	3.01032	-53.5347	0
420	0.00503	7.15116	84.7229	-12.8226	>50	43.692	>50	>50	>50	>50	>50	>50	>50	7.06107	-5.67144	30
421	0.004004	5.61502	68.3042	-27.8955	>50	25.5783	>50	48.0209	>50	36.4027	>50	>50	>50	4.33683	-22.2805	0
422	0.000429	-12.6511	90.8904	-13.9645	>50	38.8337	>50	>50	>50	>50	>50	>50	>50	6.25588	-26.6156	0
423	0.000884	-1.04482	88.3544	-31.8235	>50	33.6079	>50	>50	>50	>50	>50	>50	>50	6.7326	-32.8683	0
424	0.000549	-10.412	80.6111	4.69226	>50	46.0479	>50	>50	>50	49.7342	>50	>50	>50	7.41197	-5.71971	0
430	0.021019	11.9885	70.3487	-42.3171	>50	26.9024	>50	>50	>50	41.5401	>50	>50	>50	2.95295	-30.3286	1
431	0.007784	4.10486	58.8782	-22.0762	>50	26.6812	>50	38.6515	>50	28.9931	45.1096	>50	>50	6.97445	-17.9713	0
440	0.000539	-22.966	101.337	-11.5392	>50	48.7467	>50	>50	>50	>50	>50	>50	>50	5.4364	-34.5052	0
450	0.00029	-30.3862	43.1681	-2.35152	>50	28.4964	40.5267	46.3234	31.6894	9.65607	16.1496	38.2202	>50	7.95865	-32.7377	0
451	0.000389	-5.23622	49.4406	-29.1832	>50	15.0418	49.067	47.4594	35.1362	15.6919	31.4615	44.5067	>50	7.00858	-34.4194	0
500	0.008131	91.6834	38.5315	-38.3708	>50	>50	>50	>50	>50	>50	>50	>50	>50	6.13543	53.3126	5
501	0.000642	60.1118	53.4439	-11.3655	>50	>50	>50	44.0879	>50	>50	>50	>50	>50	7.68563	48.7463	0
502	0.000961	67.3811	47.0084	-37.7038	>50	>50	>50	37.1462	>50	>50	>50	>50	>50	5.79464	29.6773	0
503	0.000839	108.071	41.2985	-71.9238	>50	>50	>50	>50	>50	>50	>50	>50	>50	4.53642	36.1475	19
504	0.003949	49.0456	34.9762	-7.78087	>50	>50	>50	29.9182	>50	>50	>50	>50	>50	5.29764	41.2647	0
505	0.000425	124.309	53.2601	-71.9989	>50	>50	>50	>50	>50	>50	>50	>50	>50	10.8708	52.3103	0
506	0.003482	88.4527	20.799	-45.5569	>50	>50	>50	41.3491	>50	>50	>50	>50	>50	3.35121	42.8957	0
510	0.015487	72.9519	42.8703	-52.6943	>50	>50	>50	37.4557	>50	>50	>50	>50	>50	3.305	20.2576	0
511	0.00441	45.3354	35.9138	-13.831	>50	>50	>50	22.5428	>50	>50	>50	>50	>50	3.46182	31.5044	0
512	0.002807	103.207	39.7707	-78.3232	>50	>50	>50	>50	>50	>50	>50	>50	>50	7.21996	24.8835	0
513	0.005067	80.0814	23.3946	-50.7843	>50	>50	>50	33.2916	>50	>50	>50	>50	>50	2.93584	29.2972	5
514	0.00197	70.5489	22.5236	-62.5191	>50	>50	>50	30.0861	>50	>50	>50	>50	>50	3.32378	8.02979	0
520	0.001553	68.1721	57.5763	-5.83348	>50	>50	>50	>50	>50	>50	>50	>50	>50	13.3932	62.3386	0
521	0.003328	56.2831	45.4124	-12.1591	>50	>50	>50	36.6337	>50	>50	>50	>50	>50	4.04912	44.124	6
530	0.004068	120.131	30.2437	-89.6686	>50	>50	>50	>50	>50	>50	>50	>50	>50	3.59944	30.4625	0
531	0.000375	120.661	51.2138	-72.687	>50	>50	>50	>50	>50	>50	>50	>50	>50	11.5496	47.9737	0
532	0.000872	80.6702	18.1449	-71.4993	>50	>50	>50	32.363	>50	>50	>50	>50	>50	2.9435	9.17089	0
533	0.000729	121.392	58.8442	-94.1492	>50	>50	>50	>50	>50	>50	>50	>50	>50	11.0145	27.2431	0
534	0.002835	77.8305	25.0853	-42.6053	>50	>50	>50	34.8747	>50	>50	>50	>50	>50	4.64501	35.2252	0
535	0.000843	101.309	45.008	-90.002	>50	>50	>50	>50	>50	>50	>50	>50	>50	4.98875	11.3072	0
540	0.013776	43.1284	37.9126	-6.11055	>50	>50	>50	25.7558	>50	>50	>50	>50	>50	8.24905	37.0179	0
541	0.004276	49.5549	24.129	-25.9359	>50	>50	>50	20.6957	>50	>50	>50	>50	>50	9.5275	23.619	0
600	0.001308	101.489	48.0242	-109.961	>50	>50	>50	>50	>50	>50	>50	>50	>50	10.6842	-8.47182	0
1000	0.004508	30.7637	96.9211	56.6086	>50	>50	>50	>50	>50	>50	>50	>50	>50	8.17609	87.3723	0
1001	0.000459	27.354	86.5338	29.6043	>50	>50	>50	>50	>50	>50	>50	>50	>50	8.8159	56.9584	0
1002	0.003579	34.7405	76.5794	48.8659	>50	>50	>50	>50	>50	>50	>50	>50	>50	8.97802	83.6063	0
1003	0.000265	41.0329	73.9538	69.9354	>50	>50	>50	>50	>50	>50	>50	>50	>50	10.9124	110.968	0
1004	0.000386	26.501	110.614	40.8831	>50	>50	>50	>50	>50	>50	>50	>50	>50	2.94847	67.3841	0
1005	0.000823	51.158	104.592	41.051	>50	>50	>50	>50	>50	>50	>50	>50	>50	11.0635	92.209	0
1006	0.003326	55.1067	90.871	60.0777	>50	>50	>50	>50	>50	>50	>50	>50	>50	10.9163	115.184	0
1007	0.000484	28.48	90.0924	79.8218	>50	>50	>50	>50	>50	>50	>50	>50	>50	4.62736	108.302	0
1008	0.000154	39.1852	110.169	77.1826	>50	>50	>50	>50	>50	>50	>50	>50	>50	5.47697	116.368	0
1009	0.000944	11.4544	94.2224	42.8961	>50	>50	>50	>50	>50	>50	>50	>50	>50	5.00435	54.3505	0
1010	0.001921	30.2688	77.6127	26.3136	>50	>50	>50	>50	>50	>50	>50	>50	>50	9.02252	56.5824	0
1011	0.001293	38.1538	65.4741	43.265	>50	>50	>50	>50	>50	>50	>50	>50	>50	8.77424	81.4188	0
1013	0.003536	20.0292	94.825	36.2361	>50	>50	>50	>50	>50	>50	>50	>50	>50	8.29503	56.2653	0
1014	0.002758	39.581	97.3408	31.5584	>50	>50	>50	>50	>50	>50	>50	>50	>50	6.79325	71.1394	0
1015	0.001043	19.8805	75.7005	47.3221	>50	>50	>50	>50	>50	>50	>50	>50	>50	2.80211	67.2026	0
1020	0.004159	42.4493	68.7989	61.4531	>50	>50	>50	>50	>50	>50	>50	>50	>50	10.7326	103.902	1
1021	0.002653	50.7471	88.7281	67.6759	>50	>50	>50	>50	>50	>50	>50	>50	>50	3.03607	118.423	0
1022	8.3e-05	63.1113	71.1356	61.8311	>50	>50	>50	>50	>50	>50	>50	>50	>50	9.06035	124.942	0
1023	0.000441	36.0171	72.9925	83.846	>50	>50	>50	>50	>50	>50	>50	>50	>50	15.1232	119.863	0
1024	0.002714	33.2443	76.7579	47.1133	>50	>50	>50	>50	>50	>50	>50	>50	>50	15.3758	80.3576	90
1025	0.004395	54.9579	73.9028	40.8826	>50	>50	>50	>50	>50	>50	>50	>50	>50	9.90644	95.8405	0
1026	0.000265	16.6284	75.7918	75.6365	>50	>50	>50	>50	>50	>50	>50	>50	>50	5.08836	92.2649	0
1030	0.005845	49.0592	103.642	29.7907	>50	>50	>50	>50	>50	>50	>50	>50	>50	9.71551	78.85	11
1031	0.001999	27.0164	104.256	26.9831	>50	>50	>50	>50	>50	>50	>50	>50	>50	6.05755	53.9995	0
1032	0.001788	63.7365	80.2738	33.2879	>50	>50	>50	>50	>50	>50	>50	>50	>50	10.6931	97.0244	0
1033	0.002098	61.2405	95.8348	48.4925	>50	>50	>50	>50	>50	>50	>50	>50	>50	7.35459	109.733	0
1034	0.001914	40.6948	88.704	39.4201	>50	>50	>50	>50	>50	>50	>50	>50	>50	11.6405	80.1149	0
1040	0.000858	54.753	87.2127	86.4895	>50	>50	>50	>50	>50	>50	>50	>50	>50	8.6003	141.243	0
1041	0.000459	67.6229	85.9817	60.4953	>50	>50	>50	>50	>50	>50	>50	>50	>50	14.4892	128.118	0
1042	0.000218	36.0018	76.8201	85.7967	>50	>50	>50	>50	>50	>50	>50	>50	>50	5.30993	121.799	0
1043	0.000208	36.2146	99.535	82.3655	>50	>50	>50	>50	>50	>50	>50	>50	>50	6.38604	118.58	0
1044	0.000385	52.5684	101.325	70.8011	>50	>50	>50	>50	>50	>50	>50	>50	>50	7.41758	123.369	0
1050	0.000812	20.0633	117.637	28.6002	>50	>50	>50	>50	>50	>50	>50	>50	>50	6.94841	48.6635	0
1051	0.001606	28.0356	98.8388	28.1305	>50	>50	>50	>50	>50	>50	>50	>50	>50	6.47432	56.1661	0
1052	0.000792	6.84787	100.804	30.3449	>50	>50	>50	>50	>50	>50	>50	>50	>50	4.63372	37.1928	0
1053	0.001213	42.2234	114.384	44.8959	>50	>50	>50	>50	>50	>50	>50	>50	>50	6.77578	87.1193	0
1100	0.000258	-7.70865	108.134	-2.61899	>50	>50	>50	>50	>50	>50	>50	>50	>50	4.94436	-10.3276	0
1101	0.000173	12.8102	104.96	8.88091	>50	>50	>50	>50	>50	>50	>50	>50	>50	4.61154	21.6911	0
1103	6.2e-05	-13.0954	95.9041	12.2507	>50	>50	>50	>50	>50	>50	>50	>50	>50	8.7685	-0.844644	0
1104	0.000194	-30.1609	111.14	-7.88316	>50	>50	>50	>50	>50	>50	>50	>50	>50	7.84981	-38.044	0
1110	0.003211	17.1162	95.9557	15.9778	>50	>50	>50	>50	>50	>50	>50	>50	>50	6.69665	33.0941	0
1111	0.000452	25.7619	113.787	22.8096	>50	>50	>50	>50	>50	>50	>50	>50	>50	6.0302	48.5715	0
1112	0.000357	37.6166	105.518	12.1692	>50	>50	>50	>50	>50	>50	>50	>50	>50	6.39754	49.7858	0
1113	9.9e-05	6.10477	103.586	30.3825	>50	>50	>50	>50	>50	>50	>50	>50	>50	7.55676	36.4873	0
1120	4.4e-05	2.72133	130.008	24.2281	>50	>50	>50	>50	>50	>50	>50	>50	>50	7.97655	26.9495	0
1121	0.000201	22.8228	121.964	27.1844	>50	>50	>50	>50	>50	>50	>50	>50	>50	6.26059	50.0071	0
1122	8.8e-05	-6.69257	106.421	26.7441	>50	>50	>50	>50	>50	>50	>50	>50	>50	7.14051	20.0516	0
1130	0.000257	30.7402	123.295	12.2297	>50	>50	>50	>50	>50	>50	>50	>50	>50	5.81306	42.9699	0
1200	0.003867	31.5247	54.9173	27.3463	>50	>50	>50	47.3597	>50	>50	>50	>50	>50	9.88879	58.871	73
1201	0.000359	35.0691	65.1022	53.0931	>50	>50	>50	>50	>50	>50	>50	>50	>50	6.34532	88.1622	0
1202	0.002975	31.3705	75.5167	22.0015	>50	>50	>50	>50	>50	>50	>50	>50	>50	9.73203	53.3721	0
1203	0.003077	49.7462	55.0925	30.418	>50	>50	>50	>50	>50	>50	>50	>50	>50	11.7475	80.1642	96
1205	0.000528	13.2654	57.1857	53.6251	>50	>50	>50	>50	>50	>50	>50	>50	>50	6.20753	66.8905	0
1206	0.001005	20.3861	76.4443	42.5157	>50	>50	>50	>50	>50	>50	>50	>50	>50	6.82564	62.9018	0
1210	0.002228	38.091	60.9464	57.6537	>50	>50	>50	>50	>50	>50	>50	>50	>50	4.93633	95.7446	0
1211	0.000791	50.6924	76.4948	33.3979	>50	>50	>50	>50	>50	>50	>50	>50	>50	11.1052	84.0904	0
1213	0.000459	26.1704	46.8376	52.262	>50	>50	>50	>50	>50	>50	>50	>50	>50	8.89606	78.4324	0
1214	0.002239	24.8077	69.8871	46.6597	>50	>50	>50	>50	>50	>50	>50	>50	>50	5.48049	71.4673	6
1215	0.000613	61.7153	61.6839	39.2715	>50	>50	>50	>50	>50	>50	>50	>50	>50	9.57689	100.987	0
1220	0.011647	36.5845	84.3904	19.125	>50	>50	>50	>50	>50	>50	>50	>50	>50	6.16739	55.7095	0
1221	0.005483	29.1955	75.5451	36.8912	>50	>50	>50	>50	>50	>50	>50	>50	>50	2.90753	66.0867	0
1222	0.003223	16.1066	80.6028	22.601	>50	>50	>50	>50	>50	>50	>50	>50	>50	7.98829	38.7076	75
1223	0.002152	56.1441	75.851	31.8356	>50	>50	>50	>50	>50	>50	>50	>50	>50	11.3953	87.9797	0
1230	0.0027	62.8809	83.0324	31.0099	>50	>50	>50	>50	>50	>50	>50	>50	>50	11.2962	93.8908	0
1231	0.004177	46.1179	71.1082	33.7634	>50	>50	>50	>50	>50	>50	>50	>50	>50	13.5587	79.8813	69
1232	0.000969	62.4057	61.4486	36.7681	>50	>50	>50	>50	>50	>50	>50	>50	>50	13.7265	99.1738	0
1233	0.002277	64.2452	63.5475	15.4019	>50	>50	>50	>50	>50	>50	>50	>50	>50	10.9601	79.6471	0
1305	1.7e-05	16.305	59.0763	70.8747	>50	>50	>50	>50	>50	>50	>50	>50	>50	6.18837	87.1797	0
1310	5.5e-05	23.5166	59.6883	100.057	>50	>50	>50	>50	>50	>50	>50	>50	>50	8.10496	123.574	0
1311	0.000334	41.7858	66.5713	79.8162	>50	>50	>50	>50	>50	>50	>50	>50	>50	11.545	121.602	0
1312	2.6e-05	19.3693	62.6691	80.4151	>50	>50	>50	>50	>50	>50	>50	>50	>50	5.96387	99.7844	0
1320	0.001071	48.9405	63.0598	54.6907	>50	>50	>50	>50	>50	>50	>50	>50	>50	7.57729	103.631	0
1322	0.000324	22.7968	59.0356	61.079	>50	>50	>50	>50	>50	>50	>50	>50	>50	4.91155	83.8758	0
1323	0.000983	31.2498	66.5685	74.2781	>50	>50	>50	>50	>50	>50	>50	>50	>50	10.9875	105.528	0
1400	0.001174	72.764	64.0407	71.374	>50	>50	>50	>50	>50	>50	>50	>50	>50	12.2109	144.138	0
1401	0.0003	54.8611	64.7759	55.6266	>50	>50	>50	>50	>50	>50	>50	>50	>50	15.0609	110.488	0
1402	0.002566	49.3381	63.4558	83.5907	>50	>50	>50	>50	>50	>50	>50	>50	>50	13.5854	132.929	4
1403	0.002338	61.5497	79.5175	67.2503	>50	>50	>50	>50	>50	>50	>50	>50	>50	11.7344	128.8	0
1404	0.000566	78.1235	80.2796	51.4906	>50	>50	>50	>50	>50	>50	>50	>50	>50	14.4344	129.614	0
1405	0.000233	56.0755	56.9183	100.493	>50	>50	>50	>50	>50	>50	>50	>50	>50	13.0696	156.568	0
1406	0.000689	78.3111	83.1164	75.7046	>50	>50	>50	>50	>50	>50	>50	>50	>50	11.717	154.016	0
1410	0.002496	47.71	84.5715	83.3446	>50	>50	>50	>50	>50	>50	>50	>50	>50	15.595	131.055	0
1411	0.001585	43.2713	61.5034	94.0582	>50	>50	>50	>50	>50	>50	>50	>50	>50	15.775	137.329	0
1412	0.001845	59.2326	85.0289	64.0832	>50	>50	>50	>50	>50	>50	>50	>50	>50	17.7505	123.316	0
1413	0.000444	58.962	71.8925	98.625	>50	>50	>50	>50	>50	>50	>50	>50	>50	14.1821	157.587	0
1414	0.002763	49.6573	66.7412	72.7723	>50	>50	>50	>50	>50	>50	>50	>50	>50	12.8181	122.43	0
1420	0.003079	51.7564	66.2246	51.4147	>50	>50	>50	>50	>50	>50	>50	>50	>50	12.0982	103.171	0
1421	0.002711	62.709	82.257	59.217	>50	>50	>50	>50	>50	>50	>50	>50	>50	11.5129	121.926	0
1422	0.003412	53.4379	59.2571	69.3741	>50	>50	>50	>50	>50	>50	>50	>50	>50	14.5238	122.812	0
1423	0.000335	73.9775	66.7626	27.4188	>50	>50	>50	>50	>50	>50	>50	>50	>50	16.7246	101.396	0
1424	0.000746	79.3953	76.9097	44.1673	>50	>50	>50	>50	>50	>50	>50	>50	>50	12.4231	123.563	0
1430	0.000575	81.7991	97.4809	60.647	>50	>50	>50	>50	>50	>50	>50	>50	>50	13.6725	142.446	0
1431	0.000589	68.8031	86.8507	40.5767	>50	>50	>50	>50	>50	>50	>50	>50	>50	16.1333	109.38	0
1432	0.000623	74.4859	88.6483	79.8487	>50	>50	>50	>50	>50	>50	>50	>50	>50	14.9985	154.335	0
1433	0.000588	61.7664	87.97	61.5533	>50	>50	>50	>50	>50	>50	>50	>50	>50	13.8674	123.32	0
1440	0.000238	57.8629	57.5347	105.049	>50	>50	>50	>50	>50	>50	>50	>50	>50	19.136	162.912	0
1441	0.000413	41.0681	68.2796	99.4441	>50	>50	>50	>50	>50	>50	>50	>50	>50	18.8878	140.512	0
1450	9.4e-05	78.9448	76.6676	22.5499	>50	>50	>50	>50	>50	>50	>50	>50	>50	13.3571	101.495	0
1451	7.5e-05	74.9542	74.1296	44.209	>50	>50	>50	>50	>50	>50	>50	>50	>50	12.9848	119.163	0
1500	0.005226	80.3528	113.293	60.9356	>50	>50	>50	>50	>50	>50	>50	>50	>50	14.0922	141.288	0
1501	0.003669	61.7866	99.3396	61.9165	>50	>50	>50	>50	>50	>50	>50	>50	>50	17.1556	123.703	1
1502	0.003617	82.6016	97.637	74.3051	>50	>50	>50	>50	>50	>50	>50	>50	>50	14.2151	156.907	0
1503	4.6e-05	85.3196	131.94	80.7289	>50	>50	>50	>50	>50	>50	>50	>50	>50	12.0118	166.048	0
1510	0.002366	68.7866	83.3536	41.768	>50	>50	>50	>50	>50	>50	>50	>50	>50	17.1807	110.555	85
1511	0.004207	71.1138	94.9674	58.1136	>50	>50	>50	>50	>50	>50	>50	>50	>50	13.8852	129.227	0
1512	0.000559	54.5013	106.152	32.0728	>50	>50	>50	>50	>50	>50	>50	>50	>50	10.7443	86.5741	0
1520	0.001413	60.9669	98.2571	77.7748	>50	>50	>50	>50	>50	>50	>50	>50	>50	12.6513	138.742	0
1521	0.000246	58.616	103.111	55.6582	>50	>50	>50	>50	>50	>50	>50	>50	>50	13.8346	114.274	0
1522	0.002092	75.3445	90.4661	64.3503	>50	>50	>50	>50	>50	>50	>50	>50	>50	14.5272	139.695	1
1523	0.000643	87.8542	103.592	88.4402	>50	>50	>50	>50	>50	>50	>50	>50	>50	15.7761	176.294	0
1530	0.003819	88.4205	107.241	95.0166	>50	>50	>50	>50	>50	>50	>50	>50	>50	13.3805	183.437	0
1531	0.000367	71.296	122.254	78.6707	>50	>50	>50	>50	>50	>50	>50	>50	>50	12.8607	149.967	0
1532	0.00014	90.0131	131.201	104.334	>50	>50	>50	>50	>50	>50	>50	>50	>50	11.8902	194.347	0
1540	0.000705	50.9949	108.098	24.1723	>50	>50	>50	>50	>50	>50	>50	>50	>50	12.2313	75.1672	0
1541	0.000228	47.6985	121.023	47.2926	>50	>50	>50	>50	>50	>50	>50	>50	>50	6.04282	94.9911	0
1550	0.000664	48.3991	127.336	46.0833	>50	>50	>50	>50	>50	>50	>50	>50	>50	8.58188	94.4824	0
2000	0.000194	12.2646	17.5802	81.1335	>50	>50	>50	>50	>50	>50	>50	>50	>50	7.41774	93.398	0
2001	0.000105	24.1974	39.7991	69.7476	>50	>50	>50	>50	>50	>50	>50	>50	>50	11.6824	93.945	0
2002	0.000102	67.6427	21.2955	14.0392	>50	>50	>50	>50	>50	>50	>50	>50	>50	5.66021	81.6819	0
2003	0.000214	60.815	31.4042	39.3775	>50	>50	>50	>50	>50	>50	>50	>50	>50	5.5899	100.193	0
2004	6.9e-05	53.3728	18.8074	61.966	>50	>50	>50	>50	>50	>50	>50	>50	>50	14.3483	115.339	0
2005	4.1e-05	143.436	10.5432	-39.8316	>50	>50	>50	>50	>50	>50	>50	>50	>50	7.78291	103.605	0
2010	0.001009	35.8487	40.812	39.12	>50	>50	>50	>50	>50	>50	>50	>50	>50	6.42781	74.9688	0
2012	0.000325	58.7761	23.8386	19.448	>50	>50	>50	>50	>50	>50	>50	>50	>50	5.12745	78.2241	0
2013	0.000808	58.6317	33.1896	37.5443	>50	>50	>50	>50	>50	>50	>50	>50	>50	8.59101	96.1761	0
2014	0.00052	20.8319	54.2425	59.4178	>50	>50	>50	>50	>50	>50	>50	>50	>50	4.97963	80.2498	0
2020	0.000951	32.7684	48.1144	72.2625	>50	>50	>50	>50	>50	>50	>50	>50	>50	12.0944	105.031	0
2022	0.000257	61.6319	52.9157	48.1015	>50	>50	>50	>50	>50	>50	>50	>50	>50	13.186	109.733	0
2023	0.000699	52.2457	31.2486	55.9187	>50	>50	>50	>50	>50	>50	>50	>50	>50	14.1901	108.164	0
2024	0.000149	13.712	48.2315	68.8773	>50	>50	>50	>50	>50	>50	>50	>50	>50	4.70797	82.5893	0
2031	9.9e-05	85.2586	22.0305	6.1838	>50	>50	>50	>50	>50	>50	>50	>50	>50	8.69407	91.4424	0
2032	0.000354	59.9518	16.097	12.1636	>50	>50	>50	>50	>50	>50	>50	>50	>50	5.0282	72.1155	0
2040	0.00099	86.5237	32.1628	11.7877	>50	>50	>50	>50	>50	>50	>50	>50	>50	8.3477	98.3114	0
2041	0.000837	51.388	34.8221	47.9811	>50	>50	>50	>50	>50	>50	>50	>50	>50	13.2572	99.3691	0
2042	0.000223	60.9445	22.4892	54.7187	>50	>50	>50	>50	>50	>50	>50	>50	>50	13.488	115.663	0
2043	0.000633	65.7198	22.1091	12.8195	>50	>50	>50	>50	>50	>50	>50	>50	>50	5.09238	78.5393	0
2044	6.9e-05	104.694	13.4815	-9.10332	>50	>50	>50	>50	>50	>50	>50	>50	>50	6.00622	95.5908	0
2045	8.7e-05	91.5836	41.1611	26.722	>50	>50	>50	>50	>50	>50	>50	>50	>50	13.5618	118.306	54
2046	2.1e-05	123.716	27.0157	-12.6402	>50	>50	>50	>50	>50	>50	>50	>50	>50	13.2772	111.076	0
2050	0.000154	38.3365	21.9841	87.634	>50	>50	>50	>50	>50	>50	>50	>50	>50	15.6578	125.971	0
2051	1.7e-05	32.3926	3.17591	86.3165	>50	>50	>50	>50	>50	>50	>50	>50	>50	11.9615	118.709	0
2052	0.000111	67.3368	31.04	47.1174	>50	>50	>50	>50	>50	>50	>50	>50	>50	14.9928	114.454	0
2100	0.01044	57.0587	45.831	4.19438	>50	>50	>50	48.7827	>50	>50	>50	>50	>50	5.47775	61.2531	87
2101	0.0006	94.3117	40.023	-29.0528	>50	>50	>50	>50	>50	>50	>50	>50	>50	6.49225	65.2588	0
2102	0.002007	52.6627	27.7769	20.9749	>50	>50	>50	>50	>50	>50	>50	>50	>50	6.01071	73.6375	0
2103	0.002183	53.6299	25.6831	-2.39991	>50	>50	>50	39.1788	>50	>50	>50	>50	>50	4.71637	51.23	0
2104	0.003701	59.5909	60.6287	19.7151	>50	>50	>50	>50	>50	>50	>50	>50	>50	11.0178	79.306	0
2105	0.001103	28.3667	50.114	29.2225	>50	>50	>50	44.7799	>50	>50	>50	>50	>50	6.48727	57.5892	0
2106	0.000762	80.551	54.7646	-2.49611	>50	>50	>50	>50	>50	>50	>50	>50	>50	13.9428	78.0548	0
2110	0.004059	32.5277	47.7067	49.1624	>50	>50	>50	>50	>50	>50	>50	>50	>50	7.63845	81.6901	0
2111	0.001072	49.6827	29.1858	27.0336	>50	>50	>50	>50	>50	>50	>50	>50	>50	6.72924	76.7164	99
2112	0.000705	62.0072	54.4501	40.4674	>50	>50	>50	>50	>50	>50	>50	>50	>50	13.9359	102.475	0
2113	0.003146	48.7786	57.3139	26.1418	>50	>50	>50	>50	>50	>50	>50	>50	>50	4.54238	74.9204	4
2114	0.000142	23.2182	37.0115	36.77	>50	>50	>50	45.3176	>50	>50	>50	>50	>50	7.01702	59.9882	0
2120	0.004441	103.691	29.8566	-37.453	>50	>50	>50	>50	>50	>50	>50	>50	>50	6.32403	66.2378	0
2121	0.0022	90.3799	39.3685	-10.4552	>50	>50	>50	>50	>50	>50	>50	>50	>50	5.90484	79.9247	7
2122	0.001642	55.399	20.053	12.4518	>50	>50	>50	>50	>50	>50	>50	>50	>50	4.56956	67.8508	0
2124	0.001212	91.7967	16.6363	-48.8079	>50	>50	>50	41.9421	>50	>50	>50	>50	>50	5.22701	42.9888	0
2130	0.002733	78.684	36.5294	14.0371	>50	>50	>50	>50	>50	>50	>50	>50	>50	8.06489	92.7211	11
2131	0.002329	68.111	55.7937	29.579	>50	>50	>50	>50	>50	>50	>50	>50	>50	11.5603	97.69	2
2132	0.002367	58.8169	29.4298	15.3366	>50	>50	>50	>50	>50	>50	>50	>50	>50	7.14958	74.1535	0
2133	0.001816	79.9123	55.211	1.09001	>50	>50	>50	>50	>50	>50	>50	>50	>50	14.6639	81.0023	0
2134	0.000733	100.249	41.8529	-16.7398	>50	>50	>50	>50	>50	>50	>50	>50	>50	13.2883	83.5088	0
2140	0.000436	87.6181	73.3445	11.748	>50	>50	>50	>50	>50	>50	>50	>50	>50	12.5978	99.3661	0
2141	0.000335	97.2275	60.2077	-8.98715	>50	>50	>50	>50	>50	>50	>50	>50	>50	15.8369	88.2404	0
2142	0.000621	72.0431	58.5358	20.3602	>50	>50	>50	>50	>50	>50	>50	>50	>50	17.9442	92.4033	0
2150	0.000262	102.628	14.2187	-63.6359	>50	>50	>50	41.7997	>50	>50	>50	>50	>50	5.43064	38.9925	0
2151	0.000258	64.7578	26.8081	-16.2201	>50	>50	>50	39.0058	>50	>50	>50	>50	>50	6.28661	48.5377	0
2200	0.003242	47.1906	55.4777	85.4357	>50	>50	>50	>50	>50	>50	>50	>50	>50	12.9193	132.626	0
2201	0.001637	52.5921	45.1379	64.026	>50	>50	>50	>50	>50	>50	>50	>50	>50	13.7614	116.618	7
2202	0.000124	23.0525	57.577	82.1602	>50	>50	>50	>50	>50	>50	>50	>50	>50	5.19823	105.213	0
2203	0.000206	31.3076	28.3401	90.9345	>50	>50	>50	>50	>50	>50	>50	>50	>50	13.6976	122.242	0
2204	0.000308	44.7122	37.1255	101.318	>50	>50	>50	>50	>50	>50	>50	>50	>50	13.6559	146.03	0
2205	0.000249	66.2845	51.8353	87.6203	>50	>50	>50	>50	>50	>50	>50	>50	>50	13.2517	153.905	0
2206	0.00037	73.6547	52.5465	62.9676	>50	>50	>50	>50	>50	>50	>50	>50	>50	12.6731	136.622	0
2210	0.000592	68.9175	58.9732	39.3845	>50	>50	>50	>50	>50	>50	>50	>50	>50	14.5195	108.302	0
2211	0.001417	49.5524	46.357	57.6519	>50	>50	>50	>50	>50	>50	>50	>50	>50	14.3085	107.204	84
2212	9.4e-05	90.4087	47.5857	31.8319	>50	>50	>50	>50	>50	>50	>50	>50	>50	13.8483	122.241	0
2213	5.8e-05	76.6036	52.4265	58.3358	>50	>50	>50	>50	>50	>50	>50	>50	>50	16.0767	134.939	0
2220	0.000746	21.1163	55.07	78.6829	>50	>50	>50	>50	>50	>50	>50	>50	>50	4.65032	99.7992	0
2221	0.001121	42.4337	49.1261	54.5039	>50	>50	>50	>50	>50	>50	>50	>50	>50	15.3051	96.9377	0
2222	0.000333	42.376	35.0207	72.1819	>50	>50	>50	>50	>50	>50	>50	>50	>50	15.2706	114.558	42
2223	5.3e-05	15.6059	44.0869	104.22	>50	>50	>50	>50	>50	>50	>50	>50	>50	11.1942	119.826	0
2230	0.000722	61.1997	31.4424	57.7642	>50	>50	>50	>50	>50	>50	>50	>50	>50	15.6786	118.964	0
2231	0.001301	52.1887	50.5679	63.0363	>50	>50	>50	>50	>50	>50	>50	>50	>50	12.2918	115.225	0
2232	0.000235	89.1552	43.4744	30.9596	>50	>50	>50	>50	>50	>50	>50	>50	>50	16.9278	120.115	0
2233	0.000204	62.8417	38.2298	75.8365	>50	>50	>50	>50	>50	>50	>50	>50	>50	14.8612	138.678	0
2234	0.000438	31.2147	40.5735	87.5604	>50	>50	>50	>50	>50	>50	>50	>50	>50	11.2083	118.775	44
2240	0.000114	43.8128	47.387	116.429	>50	>50	>50	>50	>50	>50	>50	>50	>50	13.556	160.242	5
2241	5.9e-05	68.8299	51.5035	87.8085	>50	>50	>50	>50	>50	>50	>50	>50	>50	14.7633	156.638	0
2300	0.000512	150.547	35.9646	-71.8338	>50	>50	>50	>50	>50	>50	>50	>50	>50	7.39197	78.7135	0
2301	0.001835	110.188	26.3529	-38.264	>50	>50	>50	>50	>50	>50	>50	>50	>50	4.14095	71.9242	0
2302	0.000193	134.962	52.8798	-69.1853	>50	>50	>50	>50	>50	>50	>50	>50	>50	11.3568	65.7764	0
2304	7.2e-05	132.212	40.0411	-38.5775	>50	>50	>50	>50	>50	>50	>50	>50	>50	14.1508	93.6343	0
2310	0.000644	134.814	36.1586	-93.3259	>50	>50	>50	>50	>50	>50	>50	>50	>50	2.76328	41.4877	0
2311	0.00312	118.391	36.6394	-59.2379	>50	>50	>50	>50	>50	>50	>50	>50	>50	12.503	59.1534	0
2312	0.000978	123.324	16.0942	-85.87	>50	>50	>50	45.8657	>50	>50	>50	>50	>50	6.82341	37.4535	0
2320	0.00069	96.7619	30.2725	-9.52159	>50	>50	>50	>50	>50	>50	>50	>50	>50	12.8236	87.2403	0
2321	0.001869	100.45	23.2076	-35.8546	>50	>50	>50	>50	>50	>50	>50	>50	>50	6.61339	64.5955	0
2322	0.000189	118.221	37.408	-8.66722	>50	>50	>50	>50	>50	>50	>50	>50	>50	13.1715	109.554	0
2323	0.000363	109.991	47.7593	-27.9063	>50	>50	>50	>50	>50	>50	>50	>50	>50	14.0819	82.0845	29
2330	0.001295	101.175	40.6616	-41.2994	>50	>50	>50	>50	>50	>50	>50	>50	>50	13.1603	59.8758	0
2331	0.000397	100.606	25.0405	-55.5523	>50	>50	>50	46.701	>50	>50	>50	>50	>50	4.43027	45.0539	0
2332	8.2e-05	127.64	46.3992	-68.6421	>50	>50	>50	>50	>50	>50	>50	>50	>50	14.3871	58.998	0
2340	0.000332	122.453	55.3489	-34.1286	>50	>50	>50	>50	>50	>50	>50	>50	>50	13.4041	88.3246	93
2400	0.000228	100.814	45.9667	20.0157	>50	>50	>50	>50	>50	>50	>50	>50	>50	18.6332	120.83	0
2401	0.000313	105.731	26.4981	1.5304	>50	>50	>50	>50	>50	>50	>50	>50	>50	14.5572	107.262	0
2402	8.9e-05	91.6918	27.1094	33.1764	>50	>50	>50	>50	>50	>50	>50	>50	>50	14.4798	124.868	0
2403	0.000577	84.5499	46.9396	8.98538	>50	>50	>50	>50	>50	>50	>50	>50	>50	12.6426	93.5353	0
2404	0.000254	66.1767	39.0562	42.3459	>50	>50	>50	>50	>50	>50	>50	>50	>50	13.889	108.523	0
2405	2.5e-05	84.7499	64.688	30.5055	>50	>50	>50	>50	>50	>50	>50	>50	>50	12.6958	115.255	0
2410	0.0003	128.177	43.0622	-23.2282	>50	>50	>50	>50	>50	>50	>50	>50	>50	13.9408	104.948	0
2411	0.000581	87.0833	40.3076	3.84978	>50	>50	>50	>50	>50	>50	>50	>50	>50	11.2719	90.9331	0
2412	2.6e-05	102.092	57.7744	-11.7076	>50	>50	>50	>50	>50	>50	>50	>50	>50	13.5554	90.3846	0
2420	0.000914	60.809	53.1911	38.9935	>50	>50	>50	>50	>50	>50	>50	>50	>50	13.4971	99.8026	0
2421	0.000463	81.817	61.3164	21.7095	>50	>50	>50	>50	>50	>50	>50	>50	>50	13.6797	103.526	0
2422	0.000251	83.0351	41.6099	15.5009	>50	>50	>50	>50	>50	>50	>50	>50	>50	13.4638	98.536	0
2423	0.000175	64.9882	40.5498	53.8457	>50	>50	>50	>50	>50	>50	>50	>50	>50	13.0914	118.834	0
2424	2.5e-05	79.1866	58.3902	44.5294	>50	>50	>50	>50	>50	>50	>50	>50	>50	14.6652	123.716	0
3000	0.011135	25.9517	46.6347	-101.689	>50	>50	>50	>50	47.6458	>50	>50	>50	44.4049	2.93023	-75.7373	96
3001	0.001722	21.492	24.9237	-97.4438	31.1073	>50	42.658	>50	33.422	>50	>50	37.4254	23.5582	2.82525	-75.9518	55
3002	0.00071	-11.4324	36.8269	-63.3689	42.6869	34.4179	47.5597	>50	33.137	41.6826	42.4454	41.6632	35.8125	2.98194	-74.8014	0
3003	0.005272	1.52328	35.9015	-95.8632	>50	>50	>50	>50	>50	>50	>50	>50	42.3693	3.09026	-94.3399	0
3004	0.002093	36.3656	64.7514	-99.4648	>50	>50	>50	>50	>50	>50	>50	>50	>50	2.94431	-63.0992	0
3005	0.001256	15.359	58.9584	-72.9889	>50	34.1244	>50	>50	47.2138	46.9763	>50	>50	>50	5.92207	-57.6299	0
3006	0.004103	23.5567	37.0084	-80.6527	39.4112	39.4441	42.3181	>50	28.9343	39.9096	45.5402	36.1137	35.8939	2.91327	-57.096	79
3007	0.000362	12.129	61.4432	-101.652	>50	>50	>50	>50	>50	>50	>50	>50	>50	5.53085	-89.5233	0
3008	0.001914	55.7012	42.0484	-113.099	42.4599	>50	49.8088	>50	42.6697	>50	>50	45.0156	40.2857	2.764	-57.3973	0
3009	0.000931	45.087	48.2722	-131.287	>50	>50	>50	>50	>50	>50	>50	>50	48.6607	3.36601	-86.2	0
3010	0.001367	-21.7129	30.9295	-54.8972	38.1638	37.7609	43.6965	>50	30.7746	41.667	39.1183	38.3192	30.9693	3.24118	-76.6102	0
3011	0.002241	3.41372	27.9111	-92.8585	42.0313	>50	>50	>50	44.182	>50	>50	49.0565	33.2548	3.08291	-89.4448	0
3012	0.003626	12.2567	35.6202	-76.5722	38.5008	37.4169	42.8912	>50	28.7352	40.156	43.8447	36.5992	33.3622	3.2065	-64.3155	0
3013	0.000206	-19.7713	47.6425	-41.0436	>50	15.1148	48.6193	>50	32.6342	27.3554	32.4638	43.0977	47.1396	3.01927	-60.8149	0
3014	0.001781	-3.89932	46.9396	-77.167	>50	39.1283	>50	>50	45.3941	>50	>50	>50	46.6128	3.33929	-81.0663	0
3020	7.4e-05	42.9306	35.9562	-76.242	46.1609	45.5369	41.8299	>50	32.6738	37.8793	47.4718	37.1478	47.3074	3.21944	-33.3115	0
3021	0.001626	20.9103	50.4905	-64.759	>50	30.7753	>50	>50	38.2499	36.3387	48.4734	46.948	>50	6.96424	-43.8487	0
3022	0.003531	39.4591	44.6932	-91.9337	46.7998	48.3271	>50	>50	38.8593	48.9302	>50	44.3603	44.3006	2.91759	-52.4745	0
3030	0.003422	43.1116	67.095	-93.265	>50	>50	>50	>50	>50	>50	>50	>50	>50	3.31238	-50.1534	1
3031	0.002955	24.6747	58.3389	-70.9211	>50	36.3729	>50	>50	46.7805	45.3062	>50	>50	>50	6.44927	-46.2465	0
3032	0.002849	50.7446	46.2894	-102.248	47.8613	>50	>50	>50	43.4623	>50	>50	47.2245	46.0193	3.11238	-51.5033	0
3033	0.000905	49.8328	61.8171	-115.034	>50	>50	>50	>50	>50	>50	>50	>50	>50	2.93204	-65.2008	0
3040	0.026481	12.7769	61.8963	-63.8732	>50	28.5898	>50	>50	48.1354	43.2387	>50	>50	>50	6.02041	-51.0963	0
3041	0.007201	-5.30332	49.0297	-59.7213	>50	23.2532	>50	>50	36.9206	36.8727	43.5233	47.054	47.3266	2.8672	-65.0246	0
3042	0.011089	25.7562	45.3532	-78.2464	48.2072	38.0391	49.3677	>50	35.5864	41.4979	>50	43.2427	45.1807	2.78978	-52.4903	2
3050	0.004377	42.8313	20.8448	-132.558	36.1879	>50	>50	>50	47.5845	>50	>50	48.653	28.2135	2.92532	-89.7271	0
3051	0.000641	8.82135	37.1699	-106.91	>50	>50	>50	>50	>50	>50	>50	>50	45.4796	3.06987	-98.0884	0
3060	0.002337	69.9406	46.918	-124.798	46.6522	>50	>50	>50	>50	>50	>50	>50	45.7446	2.81817	-54.8572	0
3061	0.002292	44.1064	42.0547	-97.0127	43.8473	>50	47.9431	>50	37.9366	>50	>50	42.4742	41.6383	3.59566	-52.9063	1
3062	0.001805	50.7955	62.6027	-118.02	>50	>50	>50	>50	>50	>50	>50	>50	>50	3.51282	-67.2244	0
3063	0.000305	56.6542	40.3626	-134.143	43.4074	>50	>50	>50	>50	>50	>50	>50	38.6275	2.96834	-77.4889	0
3100	0.007513	67.9726	35.6935	-90.459	>50	>50	47.0665	>50	43.0903	49.4641	>50	44.0801	>50	3.19762	-22.4864	7
3101	0.001806	27.8682	21.0018	-64.5525	33.2514	43.9279	25.6259	>50	17.9497	28.8494	33.7736	21.1439	35.9832	2.80687	-36.6843	0
3102	0.007493	48.1308	38.3096	-90.6661	43.2278	49.9801	43.5284	>50	34.5357	44.9292	>50	38.4871	43.0782	2.95885	-42.5354	0
3103	0.000587	43.6676	55.3631	-76.65	>50	48.5086	>50	>50	49.4337	>50	>50	>50	>50	7.35374	-32.9825	0
3104	0.000248	73.639	50.1231	-114.763	>50	>50	>50	>50	>50	>50	>50	>50	>50	2.97967	-41.1236	0
3105	7.9e-05	87.5741	54.7908	-103.933	>50	>50	>50	>50	>50	>50	>50	>50	>50	8.20783	-16.3586	0
3106	0.000194	94.7166	33.5119	-129.617	40.5904	>50	41.8581	>50	43.693	>50	>50	40.2744	44.7445	8.614	-34.9007	0
3110	0.003285	27.5384	19.0143	-73.4859	25.7357	44.9868	22.8692	>50	13.9268	32.2905	33.9647	17.2812	27.1831	3.15785	-45.9475	0
3111	0.002136	39.7519	40.1465	-81.7896	45.5602	44.4599	44.6089	>50	33.7244	41.0937	49.961	39.209	44.9472	2.96654	-42.0377	0
3112	0.000175	66.4301	31.1268	-117.226	32.3755	>50	38.2244	>50	34.2894	>50	>50	34.2311	32.7218	3.37186	-50.7957	0
3120	0.007959	11.9888	47.2324	-49.7977	>50	23.2445	48.6878	>50	33.9907	25.772	39.7852	43.2013	>50	5.27732	-37.809	0
3121	0.004406	39.1558	43.4332	-81.7663	48.3855	44.408	47.8018	>50	36.4847	42.8313	>50	42.3162	47.3722	2.77518	-42.6105	0
3130	0.005796	45.3394	59.6462	-84.4446	>50	>50	>50	>50	>50	>50	>50	>50	>50	2.81314	-39.1052	0
3131	0.003125	62.7539	47.5853	-106.163	>50	>50	>50	>50	47.2354	>50	>50	49.4284	>50	2.83534	-43.4093	21
3132	0.001689	35.2932	41.2627	-81.0566	45.4541	42.3799	45.3897	>50	33.4749	40.9026	49.5766	39.6894	44.0231	3.58658	-45.7634	0
3140	0.002517	75.4762	54.3406	-123.554	>50	>50	>50	>50	>50	>50	>50	>50	>50	2.87349	-48.0778	0
3141	0.001461	56.9734	37.8801	-104.882	40.2925	>50	43.9983	>50	37.0596	>50	>50	39.3196	39.874	2.97188	-47.9088	0
3142	0.000374	90.4318	48.5193	-116.634	>50	>50	>50	>50	>50	>50	>50	>50	>50	10.0072	-26.2024	0
3150	0.000307	100.262	60.29	-112.52	>50	>50	>50	>50	>50	>50	>50	>50	>50	6.1329	-12.258	0
3200	0.007364	-47.4054	36.5107	-17.3709	40.4928	32.4093	37.5938	>50	26.4845	29.0645	21.3373	33.8389	37.0236	3.042	-64.7763	0
3201	0.007283	-14.6103	39.1591	-52.5455	43.2501	26.3602	44.5121	>50	28.8462	33.3056	35.502	38.5818	37.7885	2.92767	-67.1557	0
3202	0.000268	-58.0375	54.3172	-2.35686	>50	36.6617	>50	>50	42.6282	34.2125	26.2339	48.7476	>50	3.13365	-60.3944	0
3203	0.000986	-19.273	19.1105	-44.0987	23.0164	41.1799	26.2103	>50	14.6944	33.8756	28.8283	20.785	18.685	6.7045	-63.3717	0
3204	0.004925	-32.3676	53.5836	-31.6433	>50	17.3458	>50	>50	39.3213	30.6656	33.0714	49.1243	>50	8.18656	-64.0109	0
3205	0.000172	-50.5621	42.6463	-37.5365	>50	41.3768	>50	>50	46.0707	49.7803	44.7439	>50	46.9969	7.95545	-88.0986	0
3210	3.9e-05	-12.6556	21.8777	-25.4799	33.7323	37.1766	21.5011	>50	11.4552	17.0509	19.3051	17.4402	36.2539	3.07975	-38.1356	0
3220	0.000284	-13.0997	15.057	-75.3493	33.6313	>50	46.7335	>50	39.9727	>50	>50	42.8065	24.5525	2.88407	-88.449	0
3221	0.001383	-9.73254	27.4094	-61.3673	32.6378	38.5578	38.3355	>50	25.2661	39.2715	37.5352	32.608	25.9696	2.88837	-71.0999	0
3230	0.028455	-6.40299	49.3559	-46.6103	>50	13.166	49.601	>50	33.1416	26.032	35.8623	43.7703	49.9717	3.23222	-53.0133	1
3231	0.006984	-15.3975	48.3385	-60.0782	>50	28.3428	>50	>50	41.0559	42.8136	46.3112	>50	47.3849	2.82891	-75.4757	0
3232	0.001922	-8.49835	29.3611	-54.7214	32.9504	32.9245	34.8386	>50	19.7758	31.7491	31.9071	28.7549	28.1742	5.78622	-63.2197	0
3233	0.00076	-32.0362	67.7874	-25.5531	>50	18.6349	>50	>50	>50	35.7244	40.8484	>50	>50	8.21536	-57.5893	0
4000	0.000213	-37.1994	101.565	-22.6141	>50	49.4193	>50	>50	>50	>50	>50	>50	>50	7.24893	-59.8135	0
4001	0.000841	-24.5261	85.9068	-20.063	>50	31.5313	>50	>50	>50	48.4586	>50	>50	>50	7.57612	-44.5892	0
4002	8.4e-05	-31.9767	97.2045	-2.69981	>50	>50	>50	>50	>50	>50	>50	>50	>50	7.77723	-34.6765	0
4010	0.000131	-37.5785	53.7169	-20.9818	>50	19.5941	>50	>50	38.4674	26.8422	27.6257	47.565	>50	7.24054	-58.5602	0
4011	0.000116	-15.509	74.8992	-33.527	>50	17.1744	>50	>50	>50	40.1136	>50	>50	>50	6.72465	-49.0361	0
4012	0.000412	-33.4312	76.2525	-17.0062	>50	27.0725	>50	>50	>50	40.685	45.8425	>50	>50	11.7107	-50.4374	0
4020	0.001385	-9.25965	105.127	1.91769	>50	>50	>50	>50	>50	>50	>50	>50	>50	7.01787	-7.34195	0
4021	0.000187	12.6319	110.431	3.42492	>50	>50	>50	>50	>50	>50	>50	>50	>50	8.17323	16.0568	0
4022	0.002385	-1.84359	85.2158	-4.05813	>50	44.9525	>50	>50	>50	>50	>50	>50	>50	8.94318	-5.90172	0
4023	0.000597	-23.367	80.8662	-2.64714	>50	37.1437	>50	>50	>50	44.0982	>50	>50	>50	8.36882	-26.0141	0
4024	4.6e-05	-18.2348	109.539	19.8118	>50	>50	>50	>50	>50	>50	>50	>50	>50	9.73164	1.57694	0
4030	0.011118	-10.3573	81.1052	-31.5871	>50	23.9349	>50	>50	>50	45.1198	>50	>50	>50	8.56414	-41.9445	0
4031	0.008185	-15.8624	82.6005	-11.1645	>50	33.2825	>50	>50	>50	45.0697	>50	>50	>50	6.85201	-27.0269	7
4032	0.00337	-30.4666	76.6973	-24.3146	>50	24.2425	>50	>50	>50	42.1587	48.4419	>50	>50	11.2797	-54.7811	0
4040	0.000233	-25.1717	79.3559	-1.28223	>50	37.088	>50	>50	>50	42.8295	49.9075	>50	>50	7.49083	-26.4539	0
4100	0.007662	-44.1336	47.6826	-9.57959	>50	26.2896	43.7824	>50	32.9803	22.3162	18.1387	40.6979	>50	7.09489	-53.7132	88
4101	0.004222	-47.3345	50.2767	-29.0225	>50	31.2419	>50	>50	43.0004	40.1909	36.7544	>50	>50	5.50024	-76.3569	0
4102	0.004507	-24.1862	61.181	-28.3419	>50	9.17777	>50	>50	44.1973	28.1328	35.8627	>50	>50	8.26909	-52.528	1
4103	0.002599	-42.7012	72.7811	-17.6345	>50	29.9746	>50	>50	>50	42.0031	43.5856	>50	>50	6.9783	-60.3357	0
4110	0.017411	-12.9518	60.9967	-39.1343	>50	5.6325	>50	>50	44.0738	30.3485	40.9189	>50	>50	6.77327	-52.0861	30
4111	0.007221	-27.2265	67.5176	-15.9077	>50	19.2741	>50	>50	>50	30.3545	37.7859	>50	>50	7.63373	-43.1342	1
4112	0.004429	-38.7455	64.0458	-33.8785	>50	25.1625	>50	>50	>50	42.4026	44.3146	>50	>50	12.8423	-72.624	8
4120	0.00361	-30.3066	74.2727	-8.00237	>50	29.2278	>50	>50	>50	37.0648	43.0375	>50	>50	9.86558	-38.309	79
4121	0.001928	-40.3658	71.7859	-25.4778	>50	27.449	>50	>50	>50	43.3268	45.8026	>50	>50	7.42863	-65.8436	0
4122	0.002941	-9.3809	70.0465	-20.5259	>50	20.3491	>50	>50	>50	33.1006	46.2483	>50	>50	7.8898	-29.9068	78
4200	5.1e-05	16.4417	122.584	2.0429	>50	>50	>50	>50	>50	>50	>50	>50	>50	6.05696	18.4846	0
